# Supplementary material for: Development of oil-based gels as versatile drug delivery systems for pediatric applications
Source: Sci Adv. 2022 May 27;8(21):eabm8478. doi: 10.1126/sciadv.abm8478 (PMC9140966; doi:10.1126/sciadv.abm8478)
Supplement: Supplementary file 3 — Data S1 to S8 [file sciadv.abm8478_data_s1_to_s8.zip]

Archive with 1 entries (1 files):
- sciadv.abm8478_data_s1_to_s8.xlsx
