# Supplementary material for: Development of oil-based gels as versatile drug delivery systems for pediatric applications
Source: Sci Adv. 2022 May 27;8(21):eabm8478. doi: 10.1126/sciadv.abm8478 (PMC9140966; doi:10.1126/sciadv.abm8478)
Supplement: Supplementary file 3 — Data S1 to S8 [file sciadv.abm8478_data_s1_to_s8.zip › sciadv.abm8478_data_s1_to_s8.xlsx]

## Sheet: Data S1
		Figure 1A					Figure 1B					Figure 1C					Figure 1D
		Indication	Number of drug products				Sub-categories of pain medications	Number of drug products				Route of administration of infectious disease medications	Number of drug products				Physical form of oral infectious disease medications	Number of drug products
		Glaucoma	1				Migraine	9				Oromucosal	2				Liquid	115
		Apnea	3				Nonopioids and nonsteroidal antiinflammatory	12				Oral/Topical	4				Solid	301
		Diagnostic aide	5				Local anesthetic	17				Nasal	7
		Poisoning	13				Opiod analgesic	20				Intraoccular	15				Dosage form of infectious disease medication	Number of drug products
		Perioperative medication	14									Rectal	16				Crushable tablet	1
		Skin disease	15				Sub-categories of neurological medications	Number of drug products				Topical	40				Elixir	1
		Malnutrition	19				Depression	2				Parenteral	187				Granules/suspension	7
		Gastrointestinal diseases	20				Myasthenia gravis	5				Oral	416				Syrup	7
		Hormonal insufficiency	21				Psychosis	11									Powder for reconstitution	8
		Inflammation	27				Anticonvulsant/Antiepileptic	50									Dispersible tablet	11
		Palliative care	33														Solution	38
		Cancer	37				Sub-categories of anti-infectious medications	Number of drug products									Suspension	42
		Cardiovascular disease	48				Antifilarial	4									Lozenge	1
		Pain	58				Antischistosomal & antirematode	4									Slow release tablet	6
		Neurological disease	68				Multiorganismic	4									Chewable tablet	19
		Infection	305				Antiamoebic & antigiardiasis	5									Capsule	56
							Antileishmaniasis	5									Tablet	219
							Antitrypanosomal	10
							Antiseptic	11
							Intestinal anthelminthic	11
							Antifungals	24
							Antimalarials	36
							Antivirals	43
							Antibacterials	148

## Sheet: Data S2
		Figure 2B							Figure 2C							Figure 2D							Figure 2E
		Palmitic acid							12-hydroxystearic acid							Stearic acid							Beeswax
		Angular frequency	G'						Angular frequency	G'						Angular frequency	G'						Angular frequency	G'
		(rad/s)	(Pa)						(rad/s)	(Pa)						(rad/s)	(Pa)						(rad/s)	(Pa)
		1.254	54210	1553	143700				1.254	19460	7056	29920				1.254	44130	100700	55010				1.254	162500	119800	213400
		1.578	127300	5012	248100				1.578	21070	8105	31000				1.578	44070	107100	62340				1.578	156400	145700	223100
		1.987	200400	9244	236700				1.987	22240	7579	31760				1.987	46250	109600	61960				1.987	157700	158500	228200
		2.501	200000	-88270	272300				2.501	22050	8295	31260				2.501	49350	110500	61700				2.501	154100	160600	228500
		3.149	192800	123800	245800				3.149	23700	8211	33810				3.149	48560	108500	61150				3.149	153300	168000	233700
		3.964	182600	124100	250800				3.964	22910	8860	35520				3.964	49790	113300	60640				3.964	158000	178500	237500
		4.991	174100	134300	269200				4.991	24060	8986	35670				4.991	49970	112900	62070				4.991	158000	193400	239200
		6.283	166100	143000	261700				6.283	24610	9191	35150				6.283	49140	110400	68020				6.283	161700	200100	250300
		7.91	160200	142400	277500				7.91	24830	9403	35680				7.91	48770	112000	70500				7.91	165200	209000	253400
		9.958	149200	143800	268800				9.958	25270	9831	36030				9.958	49930	114000	79030				9.958	160800	217100	252500
		12.54	158700	147400	261000				12.54	25320	9916	36950				12.54	51090	115000	69470				12.54	166400	226700	255200
		15.78	134600	152200	258000				15.78	25820	10180	36610				15.78	51490	115400	74780				15.78	171400	247100	255600
		19.87	138000	155700	269400				19.87	26680	10430	37060				19.87	49670	114600	73180				19.87	163800	234100	264600
		25.01	128400	151000	261900				25.01	26610	10590	37660				25.01	51320	114900	74490				25.01	175600	249700	233600
		31.49	126800	147300	266700				31.49	27190	8805	40380				31.49	51670	116100	60960				31.49	172800	251200	221300
		39.65	132400	137200	296300				39.65	27790	11440	42640				39.65	52580	115200	81970				39.65	181400	251800	257800
		49.91	127400	163300	251800				49.91	27770	10520	39270				49.91	52570	115900	59260				49.91	170200	236100	219700
		62.8	125900	151600	262900				62.8	28020	10740	39240				62.8	52670	116100	80790				62.8	190800	226600	245500
		79.1	105200	149100	257300				79.1	27980	11010	39280				79.1	53300	115300	67270				79.1	179300	200400	266400
		99.58	166400	149500	258100				99.58	27970	8413	39900				99.58	52820	115300	71470				99.58	190100	163700	256500
		125.4	145400	140300	249600				125.4	28820	5349	40430				125.4	53350	115900	70770				125.4	180600	164700	254700
		157.8	150300	242800	243000				157.8	29140	6676	40200				157.8	51450	113100	71160				157.8	180200	158700	265000
		198.7	139700	134900	242100				198.7	29100	7565	40870				198.7	53490	114500	71710				198.7	180600	174200	266900
		250.1	103600	109200	181400				250.1	26610	7239	38510				250.1	47310	92060	64770				250.1	154200	134700	202800
		314.9	167000	148300	234600				314.9	30150	9596	41960				314.9	57080	124400	76920				314.9	209700	238400	274200
		396.4	73890	184900	269300				396.4	30520	10100	43020				396.4	52720	113600	73100				396.4	193200	237900	220100
		499.1	326500	232000	296900				499.1	32310	10860	44840				499.1	58330	137400	85090				499.1	209100	242200	258300
		625.2	200600	136300	171800				625.2	32630	11500	43970				625.2	53960	116800	72640				625.2	158400	153500	177600
		Stearic acid							16-hydroxypalmitic acid							Stearyl alcohol							Carnauba wax
		Angular frequency	G'						Angular frequency	G'						Angular frequency	G'						Angular frequency	G'
		(rad/s)	(Pa)						(rad/s)	(Pa)						(rad/s)	(Pa)						(rad/s)	(Pa)
		1.254	44130	100700	55010				1.254	14540	8673	18310				1.254	131100	204400	137000				1.254	128000	193900	146700
		1.578	44070	107100	62340				1.578	14650	7742	17420				1.578	122400	203300	197000				1.578	139100	189000	150300
		1.987	46250	109600	61960				1.987	14640	8256	17560				1.987	110500	206900	150000				1.987	154600	199000	162600
		2.501	49350	110500	61700				2.501	14870	8412	18370				2.501	125000	196800	186300				2.501	154100	190700	151600
		3.149	48560	108500	61150				3.149	14910	8498	18120				3.149	124200	209500	163300				3.149	165200	187800	170600
		3.964	49790	113300	60640				3.964	14940	8553	18210				3.964	127100	202500	195200				3.964	162900	185600	168700
		4.991	49970	112900	62070				4.991	15070	8536	18440				4.991	124600	213600	179300				4.991	159400	185000	178000
		6.283	49140	110400	68020				6.283	15020	8791	18510				6.283	129600	204100	196300				6.283	150900	180400	162900
		7.91	48770	112000	70500				7.91	15160	7741	18590				7.91	124800	211400	182100				7.91	139600	182600	173400
		9.958	49930	114000	79030				9.958	15200	9293	18650				9.958	131100	198600	217100				9.958	134700	182200	174700
		12.54	51090	115000	69470				12.54	15280	8783	18720				12.54	130300	198100	183100				12.54	139500	179300	180400
		15.78	51490	115400	74780				15.78	15280	9040	18980				15.78	130300	211600	218900				15.78	135200	175900	173800
		19.87	49670	114600	73180				19.87	15270	9106	18960				19.87	134100	209600	191600				19.87	139400	170900	178900
		25.01	51320	114900	74490				25.01	13670	9333	19110				25.01	134700	237700	226000				25.01	139800	172800	182600
		31.49	51670	116100	60960				31.49	14380	8699	19330				31.49	139800	233100	170500				31.49	138700	170900	196700
		39.65	52580	115200	81970				39.65	15870	9687	19120				39.65	143200	272900	243800				39.65	135100	172600	194200
		49.91	52570	115900	59260				49.91	15840	9285	19350				49.91	144400	246900	181900				49.91	146700	172200	199300
		62.8	52670	116100	80790				62.8	15810	9317	20200				62.8	147400	256900	157600				62.8	158100	172700	197100
		79.1	53300	115300	67270				79.1	15770	9719	17800				79.1	147100	254700	205100				79.1	155700	163400	198400
		99.58	52820	115300	71470				99.58	16230	9279	20120				99.58	147800	251800	201100				99.58	168400	159100	198300
		125.4	53350	115900	70770				125.4	16300	9726	19440				125.4	152600	247500	207600				125.4	162400	157100	194600
		157.8	51450	113100	71160				157.8	16090	9928	19590				157.8	149400	256200	194000				157.8	150500	149800	180000
		198.7	53490	114500	71710				198.7	16710	10070	19590				198.7	154900	240700	205000				198.7	162500	150200	199900
		250.1	47310	92060	64770				250.1	15920	9650	14870				250.1	123900	153900	159700				250.1	136100	122500	157800
		314.9	57080	124400	76920				314.9	17540	10520	--				314.9	172400	282900	255800				314.9	156100	151200	198800
		396.4	52720	113600	73100				396.4	17740	10670	--				396.4	159800	251500	192000				396.4	226800	153000	245100
		499.1	58330	137400	85090				499.1	18550	10740	--				499.1	206800	299000	270800				499.1	308600	171900	273200
		625.2	53960	116800	72640				625.2	18890	11020	--				625.2	149100	181300	168600				625.2	175200	161900	180500
		Arachidic acid							3-hydroxymyristic acid														Candelilla wax
		Angular frequency	G'						Angular frequency	G'													Angular frequency	G'
		(rad/s)	(Pa)						(rad/s)	(Pa)													(rad/s)	(Pa)
		1.254	40720	18040	58910				1.254	101.8	149.3	140.8											1.254	142500	143900	155700
		1.578	42370	19790	58430				1.578	106.8	138.6	143.1											1.578	146800	109200	151000
		1.987	43330	19500	62510				1.987	111	156.6	154											1.987	154300	116600	160800
		2.501	43950	16760	59300				2.501	112.1	157.7	158.7											2.501	159000	119100	159600
		3.149	47920	18630	61530				3.149	124.9	173.4	158.2											3.149	154300	116200	158000
		3.964	45970	22230	62930				3.964	132.9	179.4	163											3.964	154100	124200	171100
		4.991	46470	21380	67030				4.991	129.1	182.9	173.8											4.991	172300	127800	163600
		6.283	46800	23540	64540				6.283	133	189.5	174.2											6.283	164000	128300	169700
		7.91	46970	22170	66440				7.91	139.5	191.8	177											7.91	170000	131600	175600
		9.958	47850	23440	67370				9.958	117.5	198	183.5											9.958	170800	134800	172100
		12.54	48070	23250	68920				12.54	129.6	208.7	190.6											12.54	169900	140000	173400
		15.78	49890	23600	69180				15.78	164.6	208.7	197.1											15.78	184900	152000	176600
		19.87	47370	23330	68740				19.87	151.3	222.4	216.3											19.87	174600	137700	181200
		25.01	48830	21290	68720				25.01	137.4	225.6	213											25.01	188000	175900	192100
		31.49	48590	23790	71910				31.49	146	188.2	220.1											31.49	203900	166800	203400
		39.65	50500	25540	77770				39.65	162.6	243.1	228.9											39.65	206000	176100	199000
		49.91	49450	23630	79630				49.91	151.3	241.2	234.4											49.91	211500	172500	215900
		62.8	50630	24810	82090				62.8	173.4	248.6	244											62.8	206900	177800	243700
		79.1	49520	24400	83920				79.1	182.7	270.2	256.2											79.1	216900	176300	225100
		99.58	51110	26070	84470				99.58	189.7	278.4	270.8											99.58	213200	182400	246700
		125.4	51210	23030	87160				125.4	214.9	293.6	287.2											125.4	212700	178200	228600
		157.8	50710	26000	84170				157.8	231	311.9	297.2											157.8	209900	179800	199800
		198.7	52050	26090	87380				198.7	171.8	339.3	313											198.7	216600	179700	228300
		250.1	44030	26630	71510				250.1	148.9	282.1	336.8											250.1	174600	159400	186400
		314.9	55140	25940	94130				314.9	194	384	383.5											314.9	227000	203800	234200
		396.4	53690	27720	88270				396.4	216.4	432.7	374.2											396.4	232100	183200	244000
		499.1	58180	27220	106400				499.1	187	496	467.3											499.1	330400	246000	320500
		625.2	47920	26210	92700				625.2	117.1	572.3	445.5											625.2	224200	274000	229000
		Behenic acid																					Ricebran wax
		Angular frequency	G'																				Angular frequency	G'
		(rad/s)	(Pa)																				(rad/s)	(Pa)
		1.254	3324	3375	5437																		1.254	12390	9291	9781
		1.578	3930	3361	5745																		1.578	12410	9374	9018
		1.987	4323	3702	5767																		1.987	12650	9784	9713
		2.501	4201	3753	5997																		2.501	12580	9580	10080
		3.149	4576	3858	6048																		3.149	12900	9518	9923
		3.964	3970	3989	6333																		3.964	13180	9914	10340
		4.991	4744	4009	6151																		4.991	13270	10260	10560
		6.283	4708	4079	5653																		6.283	13260	10440	10440
		7.91	4695	4130	6043																		7.91	13550	10570	10690
		9.958	4818	3510	6111																		9.958	13520	10690	10750
		12.54	5341	4146	6436																		12.54	13900	10980	10920
		15.78	4996	4117	6489																		15.78	14060	11060	11080
		19.87	4954	4124	6628																		19.87	14140	11180	11320
		25.01	5312	4199	6622																		25.01	14280	11520	11450
		31.49	5451	4215	6767																		31.49	14410	11950	11630
		39.65	5291	4275	6853																		39.65	14630	12230	10070
		49.91	5556	4368	6851																		49.91	14730	11660	11720
		62.8	5698	4437	6938																		62.8	14930	12260	11970
		79.1	5891	4476	7034																		79.1	15070	12120	11910
		99.58	6128	4508	7083																		99.58	15700	12060	12080
		125.4	5700	4608	7014																		125.4	15350	12320	12200
		157.8	6063	4775	7872																		157.8	15460	11070	12570
		198.7	6212	4823	6903																		198.7	15690	12300	12180
		250.1	6157	4578	7200																		250.1	15370	11590	12420
		314.9	6687	5204	8184																		314.9	16200	12730	12910
		396.4	6828	5306	7956																		396.4	16410	12340	13220
		499.1	7228	5475	8334																		499.1	16770	12880	13610
		625.2	7525	5558	7899																		625.2	16740	12890	13580
																							Castor wax
																							Angular frequency	G'
																							(rad/s)	(Pa)
																							1.254	1850	3137	2409
																							1.578	1843	3101	2598
																							1.987	1959	2963	2720
																							2.501	1900	3156	2690
																							3.149	2012	3235	2683
																							3.964	1990	3210	2765
																							4.991	2001	3215	2709
																							6.283	2010	3276	2737
																							7.91	2075	3241	2784
																							9.958	2066	3292	2775
																							12.54	2124	3644	2813
																							15.78	2122	3478	2812
																							19.87	2155	3427	2828
																							25.01	2180	3366	2864
																							31.49	2205	3339	2900
																							39.65	2218	3532	2921
																							49.91	2251	3473	2932
																							62.8	2377	3498	2954
																							79.1	2306	3509	2985
																							99.58	2350	3518	3066
																							125.4	2336	3575	3038
																							157.8	2370	3548	3090
																							198.7	2408	3680	3162
																							250.1	2549	4012	2892
																							314.9	2468	3774	3263
																							396.4	2510	3831	3395
																							499.1	2572	3868	3568
																							625.2	2675	3949	3770

## Sheet: Data S3
		Figure 3A														Figure 3C							Figure 3D							Figure 3E
		Fatty acid/Sterol	Weight percentage													Plurol oleique							Plurol oleique							Plurol oleique
			Corn oil	Cottonseed oil	Linseed oil	Olive oil	Peanut oil	Rapeseed oil	Sesame oil	Soyabean oil	Sunflower oil						Solubility (mg/g)							Solubility (mg/g)							Solubility (mg/g)
		10:0	0	0	0.008	0	0	0	0	0	0					Rapeseed oil	9.05263	11.4192	11.0979				Corn oil	13.4387	9.62338	10.9901				Corn oil	13.8244	15.2763	19.4388
		12:0	0	0	0.018	0	0	0	0	0	0					Flaxseed oil	15.4352	13.6875	13.941				Olive oil	12.4779	10.6059	8.86912				Olive oil	16.1658	16.8173	17.1089
		14:0	0	0.8	0.077	0	0.1	0	0	0	0					Soybean oil	10.1148	10.9628	12.1414				Rapeseed oil	11.8002	9.40461	8.82157				Rapeseed oil	11.6112	15.5919	11.6305
		15:0	0	0	0.027	0	0	0	0	0	0					Cottonseed oil	16.6402	10.5498	11.5803				Flaxseed oil	13.9376	12.4454	12.6233				Flaxseed oil	22.3013	20.1502	23.2743
		16:0	5.077	22.8	5.109	11.29	9.5	4.298	9.2	10.455	5.8					Corn oil	10.7658	9.20977	13.1957				Cottonseed oil	11.9347	12.0878	11.7844				Cottonseed oil	15.5784	14.3196	15.9551
		17:0	0	0	0.051	0.022	0	0	0	0.034	0					Sesame oil	10.086	11.0316	10.6859				Peanut oil	12.651	8.55484	14.203				Peanut oil	17.8905	14.7075	14.4364
		18:0	2.028	2.3	3.367	1.953	2.2	2.087	5	4.435	4.5					Sunflower oil	11.3838	15.7673	11.0551				Soybean oil	14.3093	11.6596	12.5011				Soybean oil	18.9253	20.8662	17.5044
		20:0	0.615	0	0.131	0.414	1.4	0.65	0	0.361	0					Peanut oil	13.7881	11.9916	13.6328				Sesame oil	10.5123	8.89256	10.7168				Sesame oil	17.7755	15.6489	15.6813
		22:0	0.306	0	0.113	0.129	2.8	0.33	0	0.366	0					Olive oil	14.0534	11.3929	11.7439				Sunflower oil	11.9685	10.7742	14.7886				Sunflower oil	18.2518	20.547	19.4741
		24:0	0	0	0.075	0	0.9	0	0	0	0
		14:1	0	0	0.008	0	0	0	0	0	0					Lauroglycol FCC							Lauroglycol FCC							Lauroglycol FCC
		16:1	0.191	0.8	0.06	1.255	0.1	0.215	0.2	0	0						Solubility (mg/g)							Solubility (mg/g)							Solubility (mg/g)
		17:1	0	0	0	0.125	0	0	0	0	0					Rapeseed oil	12.5307	6.63862	8.38912				Corn oil	7.04189	8.58296	9.11093				Corn oil	16.3185	17.373	19.3946
		18:1	57.142	17	18.316	71.269	44.8	61.744	39.3	22.55	19.5					Flaxseed oil	6.27036	6.59738	5.21074				Olive oil	9.10896	9.24938	10.0039				Olive oil	15.2887	17.5921	17.8876
		20:1	1.204	0	0	0.311	1.3	1.317	0.2	0.233	0					Soybean oil	6.43677	6.00292	6.42224				Rapeseed oil	9.74591	8.68834	9.62471				Rapeseed oil	14.1518	15.1562	12.106
		22:1	0	0	0.031	0	0	0	0	0	0					Cottonseed oil	5.48014	5.23611	6.60255				Flaxseed oil	11.6202	13.1242	10.7456				Flaxseed oil	22.6365	19.8735	22.277
		24:1	0	0	0.023	0	0	0	0	0	0					Corn oil	5.79432	5.14576	10.2147				Cottonseed oil	11.5074	8.98026	7.61704				Cottonseed oil	18.0624	17.7828	17.7521
		18:2	23.315	51.6	14.337	9.762	32	19.005	41.4	50.952	65.7					Sesame oil	6.82815	9.29069	7.98322				Peanut oil	8.48705	9.4068	11.0797				Peanut oil	14.2665	15.2927	14.5387
		18:3	5.798	0.2	53.372	0.761	0	9.137	0.3	6.789	0					Sunflower oil	6.47895	6.29046	8.07013				Soybean oil	11.0051	9.6677	10.5682				Soybean oil	18.3532	17.5429	17.3017
		20:2	0	0	0.031	0	0	0	0	0	0					Peanut oil	7.99842	7.57861	7.68612				Sesame oil	10.2009	9.2036	11.1956				Sesame oil	12.1423	15.306	16.0239
		20:3	0	0	0.096	0	0	0	0	0	0					Olive oil	7.06596	5.8925	6.24648				Sunflower oil	12.3177	11.9068	14.4463				Sunflower oil	17.1867	16.3158	20.2294
		20:4	0	0.1	0	0	0	0	0	0	0
		22:4	0	0	0.013	0	0	0	0	0	0					Labrafac lipophille							Labrafac lipophille							Labrafac lipophille
		Trans unsaturated fatty acid	0.334		0.094	0	0	0.395	0	0.533	0						Solubility (mg/g)							Solubility (mg/g)							Solubility (mg/g)
		Stigmasterol	9	0	0.03	0	0	0.003	0	0.059	0					Rapeseed oil	4.82417	4.3554	5.63663				Corn oil	10.6591	10.6001	10.5463				Corn oil	15.3467	13.839	15.6505
		Campesterol	0.233	0	0.098	0	0	0.241	0	0.062	0					Flaxseed oil	8.34797	6.37672	6.94912				Olive oil	12.2274	13.073	-				Olive oil	14.984	15.3269	18.1775
		Beta-sitosterol	0.419	0	0.206	0	0	0.413	0	0.172	0					Soybean oil	3.89909	4.64508	3.52798				Rapeseed oil	12.6539	11.1353	12.2608				Rapeseed oil	17.1066	12.4893	13.1891
		Phytosterols	0	0.324	0	0.221	0.207	0	0.865	0	0.1					Cottonseed oil	4.89798	6.42836	3.98816				Flaxseed oil	13.768	17.4839	11.4282				Flaxseed oil	25.0457	28.5695	26.2456
																Corn oil	4.46018	4.5395	4.52739				Cottonseed oil	10.7372	12.1714	10.7402				Cottonseed oil	13.8711	16.6374	14.4928
																Sesame oil	7.17331	4.14162	5.28709				Peanut oil	15.4679	13.3385	12.6773				Peanut oil	14.4965	20.0353	13.3939
																Sunflower oil	5.67384	4.53707	4.70228				Soybean oil	12.5835	10.332	10.4847				Soybean oil	18.0286	11.7009	17.0432
																Peanut oil	5.31668	5.1979	5.63362				Sesame oil	13.6518	13.5212	12.7037				Sesame oil	15.6807	15.0408	18.8552
																Olive oil	5.94722	4.80022	5.03114				Sunflower oil	11.9516	13.2961	12.5616				Sunflower oil	17.1257	12.6734	13.8601
																Capryol PGMC							Capryol PGMC							Capryol PGMC
																	Solubility (mg/g)							Solubility (mg/g)							Solubility (mg/g)
																Rapeseed oil	7.92294	8.49861	8.88499				Corn oil	15.3034	14.1881	16.876				Corn oil	19.3513	19.7671	19.6308
																Flaxseed oil	11.3314	14.8002	12.0221				Olive oil	13.0635	12.7527	13.8085				Olive oil	15.7385	15.8276	16.2498
																Soybean oil	9.63094	9.74999	9.6839				Rapeseed oil	14.6608	13.8148	13.9016				Rapeseed oil	13.5146	16.3269	14.4749
																Cottonseed oil	10.7978	8.67308	7.43202				Flaxseed oil	18.6846	18.9382	18.9738				Flaxseed oil	24.6354	27.0781	25.4387
																Corn oil	9.07577	10.2116	9.97477				Cottonseed oil	14.4151	13.6621	13.8893				Cottonseed oil	19.5365	18.4065	15.434
																Sesame oil	11.7623	9.34143	9.66858				Peanut oil	13.8111	13.0663	18.0716				Peanut oil	16.2821	17.7673	15.0529
																Sunflower oil	8.86661	10.2763	10.1072				Soybean oil	16.6395	14.2414	13.9241				Soybean oil	25.3904	20.914	19.4683
																Peanut oil	9.95051	9.46097	10.054				Sesame oil	18.2076	18.988	14.7774				Sesame oil	31.8488	20.6938	25.4922
																Olive oil	12.1697	9.31666	11.0571				Sunflower oil	16.4102	14.8266	16.9344				Sunflower oil	23.7683	18.9088	15.6367
																Lauroglycol 90							Lauroglycol 90							Lauroglycol 90
																	Solubility (mg/g)							Solubility (mg/g)							Solubility (mg/g)
																Rapeseed oil	4.64369	5.19115	4.94464				Corn oil	10.7831	9.10545	9.06006				Corn oil	18.4213	19.2962	17.7025
																Flaxseed oil	8.40901	10.5061	9.54268				Olive oil	10.4557	11.2331	14.7847				Olive oil	14.2381	15.1845	19.7951
																Soybean oil	3.53477	3.86909	3.91421				Peanut oil	10.5317	15.0191	13.5308				Peanut oil	14.1546	11.2565	12.5019
																Cottonseed oil	4.60136	5.31586	4.52911				Cottonseed oil	11.9179	14.8423	15.605				Cottonseed oil	13.6876	13.578	16.2161
																Corn oil	5.17602	4.82878	5.08402				Soybean oil	10.7678	10.722	13.9992				Soybean oil	14.1399	15.0598	15.5331
																Sesame oil	5.46361	5.68192	5.04276				Flaxseed oil	14.3007	17.4651	19.5607				Flaxseed oil	22.9854	23.9683	19.0161
																Sunflower oil	4.91248	6.58694	4.8469				Rapeseed oil	10.917	15.6537	11.112				Rapeseed oil	15.1761	15.5937	16.0096
																Peanut oil	4.5005	5.19292	5.17119				Sesame oil	9.24871	9.50295	7.25681				Sesame oil	14.1729	23.0636	16.3457
																Olive oil	5.24744	5.08772	4.61928				Sunflower oil	12.2623	13.1185	11.8529				Sunflower oil	13.5137	21.9852	16.351
																Capryol 90							Capryol 90							Capryol 90
																	Solubility (mg/g)							Solubility (mg/g)							Solubility (mg/g)
																Rapeseed oil	19.2269	18.1265	23.5882				Corn oil	29.8672	26.8712	27.6238				Corn oil	15.1329	20.2172	17.0157
																Flaxseed oil	22.3758	28.0888	25.8055				Olive oil	35.0328	28.624	28.0903				Olive oil	15.8686	17.3467	17.0202
																Soybean oil	20.3064	25.026	26.6933				Peanut oil	25.3401	28.5387	44.8962				Peanut oil	16.2477	17.0271	18.0938
																Cottonseed oil	22.6185	25.1998	18.7639				Cottonseed oil	27.2385	38.7741	28.8631				Cottonseed oil	20.4979	17.0093	17.1319
																Corn oil	23.383	26.9735	20.3151				Soybean oil	22.0486	24.4435	24.2717				Soybean oil	11.0863	9.266	8.97781
																Sesame oil	31.142	26.6426	31.0755				Flaxseed oil	49.3405	43.0657	49.1148				Flaxseed oil	25.8672	27.9456	28.3201
																Sunflower oil	34.1586	29.0401	25.5839				Rapeseed oil	29.6794	36.1678	41.133				Rapeseed oil	12.8997	15.0673	16.5154
																Peanut oil	25.6456	23.4347	26.1836				Sesame oil	32.671	33.5105	36.4279				Sesame oil	14.9135	15.1321	16.8363
																Olive oil	33.3999	30.1948	31.447				Sunflower oil	30.95	29.7711	-				Sunflower oil	10.9055	8.18627	11.5923
																Maisine CC							Maisine CC							Maisine CC
																	Solubility (mg/g)							Solubility (mg/g)							Solubility (mg/g)
																Rapeseed oil	12.0794	16.8102	12.662				Corn oil	19.4572	19.2122	22.426				Corn oil	15.198	14.8063	16.0203
																Flaxseed oil	16.5009	22.4581	20.0297				Olive oil	20.4074	20.2621	19.0059				Olive oil	12.3505	10.7325	11.7855
																Soybean oil	11.2723	12.9993	13.274				Rapeseed oil	13.9251	13.0145	15.1938				Rapeseed oil	10.787	12.7799	13.4855
																Cottonseed oil	12.9689	14.5791	10.8227				Flaxseed oil	18.89	22.975	23.7955				Flaxseed oil	23.573	21.4445	20.5894
																Corn oil	13.5404	15.8413	16.3809				Cottonseed oil	17.3476	14.1402	16.294				Cottonseed oil	13.1481	13.5321	12.3678
																Sesame oil	15.3103	14.8396	17.3462				Peanut oil	17.0155	18.099	-				Peanut oil	10.174	12.0986	12.3408
																Sunflower oil	12.4262	18.7027	14.2527				Soybean oil	16.9798	17.2641	15.9582				Soybean oil	15.2748	14.4934	13.8699
																Peanut oil	17.546	15.5933	18.5922				Sesame oil	11.7355	13.944	12.7694				Sesame oil	17.8066	15.8184	16.2923
																Olive oil	19.0316	17.3092	14.7852				Sunflower oil	18.207	16.619	16.7497				Sunflower oil	15.6753	14.8581	16.4729
																No surfactant							No surfactant							No surfactant
																	Solubility (mg/g)							Solubility (mg/g)							Solubility (mg/g)
																Rapeseed oil	6.34408	5.38777	7.43465				Sesame oil	5.56572	5.91607	5.43249				Sesame oil	10.7072	13.0373	11.6754
																Flaxseed oil	10.2991	11.3963	9.60508				Corn oil	4.79174	4.94626	5.73583				Corn oil	11.6932	10.9446	11.6874
																Soybean oil	5.88292	8.19316	5.35195				Olive oil	5.54773	5.63705	6.30311				Olive oil	10.7684	9.47433	10.3072
																Cottonseed oil	7.08973	6.23996	7.06036				Soybean oil	5.20617	6.3507	5.39177				Soybean oil	10.4365	10.3072	11.8702
																Corn oil	6.75241	6.96385	6.41879				Peanut oil	5.71576	5.7665	6.54558				Peanut oil	10.1544	10.6329	10.6264
																Sesame oil	8.42928	8.20065	6.96464				Cottonseed oil	6.67279	5.9477	6.68324				Cottonseed oil	12.5017	11.3822	12.4959
																Sunflower oil	8.11318	7.01973	6.28827				Flaxseed oil	5.14645	6.68813	6.33158				Flaxseed oil	16.9201	13.999	11.2329
																Peanut oil	7.43193	8.38153	7.33788				Rapeseed oil	5.87639	5.79056	6.04586				Rapeseed oil	11.808	13.0734	11.6771
																Olive oil	9.0576	9.36859	8.28581				Sunflower oil	15.1925	19.009	19.177				Sunflower oil	11.939	11.444	11.6455
																Peceol							Peceol							Peceol
																	Solubility (mg/g)							Solubility (mg/g)							Solubility (mg/g)
																Rapeseed oil	17.2033	19.1681	20.5032				Corn oil	20.6479	-	-				Corn oil	16.7652	19.116	27.9688
																Flaxseed oil	18.4453	21.4356	18.2559				Olive oil	16.0394	9.72523	-				Olive oil	18.1512	14.9991	16.5073
																Soybean oil	14.703	15.6311	12.3706				Rapeseed oil	21.5204	20.7769	-				Rapeseed oil	15.1625	17.2189	15.5047
																Cottonseed oil	14.5681	12.1012	13.7077				Flaxseed oil	27.8284	30.1618	34.7743				Flaxseed oil	20.4489	23.8509	28.5655
																Corn oil	15.1785	19.7788	16.7				Cottonseed oil	18.8318	18.3629	20.9541				Cottonseed oil	19.9886	16.2291	16.7939
																Sesame oil	19.3916	17.3654	20.7048				Peanut oil	23.0691	24.109	25.5954				Peanut oil	13.4303	14.911	15.6626
																Sunflower oil	69.9462	22.6283	36.3551				Soybean oil	23.6227	24.4268	23.6783				Soybean oil	15.7502	21.7982	15.9133
																Peanut oil	18.794	17.7765	25.0761				Sesame oil	21.6083	24.7109	-				Sesame oil	17.2384	15.1012	24.6434
																Olive oil	22.8232	23.0255	21.5553				Sunflower oil	22.3609	23.6589	15.6041				Sunflower oil	17.6955	16.251	18.707
																Labrasol ALF							Labrasol ALF							Labrasol ALF
																	Solubility (mg/g)							Solubility (mg/g)							Solubility (mg/g)
																Rapeseed oil	17.2165	15.7715	14.0306				Corn oil	9.21346	8.52375	10.1214				Corn oil	15.0906	17.8693	13.7089
																Flaxseed oil	16.2579	18.3354	17.6564				Olive oil	9.39402	9.47157	8.05409				Olive oil	15.0409	15.3445	11.7447
																Soybean oil	15.1908	15.1311	15.1721				Rapeseed oil	8.75246	8.36683	7.33348				Rapeseed oil	20.2242	10.1445	9.96765
																Cottonseed oil	14.5205	17.4643	14.3848				Flaxseed oil	13.4227	15.7122	16.2036				Flaxseed oil	23.3801	25.5915	26.282
																Corn oil	14.9562	15.819	16.8209				Cottonseed oil	8.59168	10.5949	10.0363				Cottonseed oil	17.7214	14.6467	15.2616
																Sesame oil	13.9052	15.3513	15.883				Peanut oil	7.42216	7.82364	7.71672				Peanut oil	17.3449	15.675	16.395
																Sunflower oil	15.7277	14.9955	15.6405				Soybean oil	10.9393	8.80881	12.3493				Soybean oil	16.3717	15.1286	13.9145
																Peanut oil	15.8523	15.4461	15.4134				Sesame oil	8.56624	9.62878	11.9885				Sesame oil	16.3109	8.6941	17.0895
																Olive oil	16.3197	15.7087	14.0972				Sunflower oil	9.8612	9.09762	10.747				Sunflower oil	12.8916	16.9338	15.4946
																Labrafil M2125							Labrafil M2125							Labrafil M2125
																	Solubility (mg/g)							Solubility (mg/g)							Solubility (mg/g)
																Rapeseed oil	8.47685	6.64324	7.35827				Corn oil	12.6805	12.5618	11.0776				Corn oil	17.1953	16.5195	18.9865
																Flaxseed oil	11.0594	10.0829	10.0256				Olive oil	9.95566	8.22406	9.44955				Olive oil	19.1057	19.8173	16.7449
																Soybean oil	8.88272	10.5439	8.70443				Rapeseed oil	8.02681	10.0722	9.24649				Rapeseed oil	15.8286	16.0315	16.9725
																Cottonseed oil	9.45342	7.99491	9.04312				Flaxseed oil	18.6629	19.6672	17.1141				Flaxseed oil	24.6961	17.7948	21.1579
																Corn oil	7.82331	10.6057	9.71411				Cottonseed oil	14.1535	12.6846	11.9182				Cottonseed oil	22.9177	16.5492	20.2377
																Sesame oil	9.9564	10.6607	10.4286				Peanut oil	8.83651	11.6905	13.1846				Peanut oil	17.1093	16.5735	16.7562
																Sunflower oil	8.80563	10.1354	9.25168				Soybean oil	13.4762	11.1045	13.5016				Soybean oil	17.3741	17.9932	16.5255
																Peanut oil	11.5917	12.1584	8.44096				Sesame oil	13.021	10.5877	10.1366				Sesame oil	20.9378	19.9277	22.0669
																Olive oil	9.11033	7.57211	9.21101				Sunflower oil	9.34452	12.0296	11.2688				Sunflower oil	18.948	18.6179	18.9438
																Labrafil M1944							Labrafil M1944							Labrafil M1944
																	Solubility (mg/g)							Solubility (mg/g)							Solubility (mg/g)
																Rapeseed oil	8.90428	6.64016	6.73073				Corn oil	9.27068	7.94266	9.91679				Corn oil	11.4586	16.0759	18.3307
																Flaxseed oil	10.0301	8.44092	7.63548				Olive oil	6.76461	5.8101	6.60026				Olive oil	8.42067	13.239	12.0393
																Soybean oil	7.3572	7.33234	8.04511				Rapeseed oil	8.91107	9.38986	9.50633				Rapeseed oil	13.1219	9.77637	15.1083
																Cottonseed oil	8.63771	7.46892	7.29824				Flaxseed oil	12.2517	14.9207	15.3412				Flaxseed oil	23.3041	13.9594	20.9442
																Corn oil	7.18623	7.87028	9.12946				Cottonseed oil	8.9604	9.66789	9.79837				Cottonseed oil	14.748	15.8513	15.3393
																Sesame oil	8.30715	8.58037	6.56504				Peanut oil	7.85616	8.46113	9.21363				Peanut oil	12.2298	13.2356	8.53431
																Sunflower oil	9.16655	8.03986	8.57806				Soybean oil	7.07463	8.08105	7.46358				Soybean oil	15.664	17.2804	17.0899
																Peanut oil	9.15122	6.91666	10.6957				Sesame oil	6.66678	6.79979	6.99573				Sesame oil	13.7621	13.3092	15.523
																Olive oil	7.31823	11.49	6.46208				Sunflower oil	8.65341	9.38581	6.60289				Sunflower oil	15.3968	15.9055	15.3632

## Sheet: Data S4
		Figure 4C							Figure 4D							Figure 4E							Figure 4D							Figure 4E							Figure 4F
		Time	Cumulative % released						Time	Cumulative % released						Time	Cumulative % released						Beeswax							Beeswax							Beeswax
		(s)	(%)						(min)	(%)						(min)	(%)							AUC							AUC							AUC
		0	0	0	0				0	0	0	0				<1	17.357	15.3765	17.6925					(ug*h/ml)							(ug*h/ml)							(ug*h/ml)
		30	0.552589	0.425531	0.448683				15	5.90518	6.00877	7.09615				5	49.3619	44.7886	47.431				Surfactant							Surfactant							Surfactant
		60	0.764623	0.42985	0.569494				30	9.41357	9.54986	9.80789				10	50.6914	48.7365	53.1095				None	137.35	123.242	149.292				None	120.668	125.335	124.252				None	116.527	107.253	117
		90	0.725848	--	1.09077				45	9.60577	10.9426	10.4941				15	53.8401	49.8961	50.5858				Capryol 90	138.502	128.35	121.75				Capryol 90	123.937	126.455	128.621				Capryol 90	129.937	127.171	131.407
		120	1.07389	0.84582	0.576034				60	9.69121	10.9296	10.4787				30	56.4658	49.7836	45.9666				Maisine	128.067	120.404	123.922				Maisine	118.272	119.508	115.621				Maisine	77.0834	121.386	121.982
		300	1.40868	1.41596	1.18004				90	10.0355	11.0505	10.5423				45	45.0006	37.4492	46.4315				Peceol	121.547	121.86	123.997				Peceol	124.736	124.489	122.259				Peceol	115.405	117.578	117.635
									120	10.2687	11.1199	10.5352				60	44.1794	37.9736	37.2222
																90	50.5242	42.3784	39.0807
																120	42.5607	35.5703	39.7238				Candelilla wax							Candelilla wax							Candelilla wax
																								AUC							AUC							AUC
																								(ug*h/ml)							(ug*h/ml)							(ug*h/ml)
																							Surfactant							Surfactant							Surfactant
																							None	74.819	80.0929	76.0853				None	122.324	116.613	113.069				None	121.117	119.502	121.142
																							Capryol 90	48.3619	67.7104	74.6154				Capryol 90	86.476	83.4819	100.724				Capryol 90	75.6436	75.8523	82.037
																							Maisine	61.5173	55.6306	57.3574				Maisine	126.54	128.21	129.151				Maisine	68.725	84.9674	85.5041
																							Peceol	75.0016	81.2206	88.9862				Peceol	95.5317	103.491	107.917				Peceol	82.6142	74.0189	77.5626
																							Carnauba wax							Carnauba wax							Carnauba wax
																								AUC							AUC							AUC
																								(ug*h/ml)							(ug*h/ml)							(ug*h/ml)
																							Surfactant							Surfactant							Surfactant
																							None	114.043	109.613	117.343				None	93.3944	98.4358	100.67				None	62.4545	75.9448	84.2735
																							Capryol 90	123.475	115.778	110.628				Capryol 90	80.3359	73.6452	77.8877				Capryol 90	103.314	97.8136	93.6361
																							Maisine	130.475	126.503	121.425				Maisine	82.676	74.1879	82.0537				Maisine	94.0044	91.3866	84.9727
																							Peceol	119.045	116.223	124.323				Peceol	103.855	109.34	107.047				Peceol	72.7664	76.4392	84.5093

## Sheet: Data S5
		Figure 5A					Figure 5B					Figure 5C					Figure 5D						Figure 5E					Figure 5F					Figure 5G					Figure 5H						Figure 5I					Figure 5J
		Time	Serum concentration				Time	Serum concentration				Time	Serum concentration				AUC (ng*h/ml)						Time	Serum concentration				Time	Serum concentration				Time	Serum concentration				AUC (ng*h/ml)						Time	Serum concentration				Time
		(h)	(ng/mL)				(h)	(ng/mL)				(h)	(ng/mL)				Tablet	Oral oleogel	Rectal oleogel				(h)	(ng/mL)				(h)	(ng/mL)				(h)	(ng/mL)				Tablet	Oral oleogel	Rectal oleogel				(h)	(ng/mL)				(h)
		0	0				0	0				0	0				996	2385	2315				0	0				0	0				0	0				384	196	2580				0	0				0
		0.25	0				0.25	2				0.25	51.5				812.3	3601	1124				0.25	0				0.25	8.6				0.25	192.7				440.6	765	16				0.25	0				0.25
		0.5	0				0.5	6.8				0.5	60.7				1148	3045	607				0.5	0				0.5	12.1				0.5	144				1670	142	159				0.5	0				0.5
		1	0				1	7.4				1	76				703	558	2015				1	0				1	26.5				1	287.2				1185		189				1	0				1
		2	0				2	8.1				2	86.8				356	4472					2	0				2	82.5				2	554.5				221		95				2	0				2
		3	0				3	24.9				3	198.1				922	3314					3	155.2				3	65.1				3	508				186		428				3	15.3				3
		4	347.1				4	182.8				4	171.7										4	40.2				4	10.7				4	688.6										4	533.4				4
		5	119.9				5	170.8				5	102.3										5	24				5	6.7				5	346										5	534.4				5
		6	15.7				24	18.3				6	99.7										6	18.1				6	9.7				6	330.9										6	2204.4				6
		24	0				48	4.9				24	16.1										24	0				24	0				24	0										24	420.3				24
		48	0				72	0				48	13.6																															48	95.6				48
		72	0									72	4.3										Time	Serum concentration				Time	Serum concentration				Time	Serum concentration										72	38.6				72
																							(h)	(ng/mL)				(h)	(ng/mL)				(h)	(ng/mL)
		Time	Serum concentration				Time	Serum concentration				Time	Serum concentration										0	0				0	0				0	0										Time	Serum concentration				Time
		(h)	(ng/mL)				(h)	(ng/mL)				(h)	(ng/mL)										0.25	0				0.25	308.4				0.25	0										(h)	(ng/mL)				(h)
		0	0				0	0				0	0										0.5	0				0.5	203.6				0.5	0										0	0				0
		0.25	0				0.25	0				0.25	127										1	0				1	192.4				1	5.4										0.25	0				0.25
		0.5	0				0.5	0				0.5	149.1										2	0				2	246.2				2	5.8										0.5	0				0.5
		1	0				1	4.3				1	134.1										3	57.4				3	140.5				3	9.1										1	0				1
		2	0				2	7.5				2	245.9										4	241.8				4	60.4				4	0										2	0				2
		3	0				3	521.4				3	313										5	74.2				5	16.2				5	0										3	18.2				3
		4	294.2				4	481.9				4	210.2										6	19.6				6	6.8				6	0										4	429.3				4
		5	153.6				5	334.7				5	130.4										24	0				24	0				24	0										5	1431.8				5
		6	0				6	146.1				6	72.2																															6	2898.4				6
		24	0				24	27.6				24	0										Time	Serum concentration				Time	Serum concentration				Time	Serum concentration										24	623.9				24
		48	0				48	9.8				48	0										(h)	(ng/mL)				(h)	(ng/mL)				(h)	(ng/mL)										48	97.6				48
		72	0				72	4				72	0										0	0				0	0				0	0										72	55.6				72
																							0.25	0				0.25	3				0.25	14.3
		Time	Serum concentration				Time	Serum concentration				Time	Serum concentration										0.5	6.7				0.5	12.1				0.5	19.8															Time
		(h)	(ng/mL)				(h)	(ng/mL)				(h)	(ng/mL)										1	9.3				1	12.8				1	28.9															(h)
		0	0				0	0				0	0										2	0				2	18.9				2	57.1															0
		0.25	0				0.25	0				0.25	0										3	478.4				3	31.7				3	38.7															0.25
		0.5	0				0.5	4				0.5	68.9										4	570				4	42.4				4	14															0.5
		1	0				1	11.8				1	47.8										5	302.5				5	29.3				5	9.7															1
		2	0				2	17.5				2	101.7										6	129.5				6	10.3				6	13.8															2
		3	352.1				3	21.1				3	127.2										24	0				24	0				24	0															3
		4	138.4				4	9.7				4	117.9																																				4
		5	270.5				5	439.7				5	129.7										Time	Serum concentration									Time	Serum concentration															5
		6	69.3				6	211.7				6	120.5										(h)	(ng/mL)									(h)	(ng/mL)															6
		24	0				24	14.1				24	0										0	0									0	0															24
		48	0				48	8				48	0										0.25	0									0.25	3.2															48
		72	0				72	3.9				72	0										0.5	0									0.5	2.9															72
																							1	7.6									1	3.4
		Time	Serum concentration				Time	Serum concentration				Time	Serum concentration										2	14.1									2	3.8															Time
		(h)	(ng/mL)				(h)	(ng/mL)				(h)	(ng/mL)										3	573.6									3	48.3															(h)
		0	0				0	0				0	0										4	451.2									4	89.3															0
		0.25	0				0.25	235.1				0.25	67.8										5	113									5	32.8															0.25
		0.5	0				0.5	0				0.5	122.9										6	51.8									6	22.1															0.5
		1	0				1	0				1	96.7										24	0									24	0															1
		2	44.6				2	0				2	130.2																																				2
		3	0				3	0				3	253.2										Time	Serum concentration									Time	Serum concentration															3
		4	255.4				4	17.1				4	147										(h)	(ng/mL)									(h)	(ng/mL)															4
		5	460.7				5	39.5				5	68.5										0	0									0	0															5
		6	0				6	14.5				6	73.6										0.25	0									0.25	0															6
		24	0				24	0				24	24.8										0.5	0									0.5	1															24
		48	0				48	0				48	5										1	0									1	3.4															48
		72	0				72	0				72	0										2	2.6									2	13.6															72
																							3	162.7									3	22.6
		Time	Serum concentration				Time	Serum concentration															4	50.9									4	15.7															Time
		(h)	(ng/mL)				(h)	(ng/mL)															5	7.6									5	29.5															(h)
		0	0				0	0															6	0									6	20.8															0
		0.25	0				0.25	0															24	0									24	0															0.25
		0.5	0				0.5	0																																									0.5
		1	0				1	0															Time	Serum concentration									Time	Serum concentration															1
		2	0				2	0															(h)	(ng/mL)									(h)	(ng/mL)															2
		3	56.4				3	15.2															0	0									0	0															3
		4	160.9				4	98.9															0.25	0									0.25	9.4															4
		5	60.6				5	237															0.5	0									0.5	19.1															5
		6	43.5				6	192.4															1	4.3									1	40.4															6
		24	0				24	51															2	12.8									2	70.2															24
		48	0				48	18.3															3	60.1									3	75.4															48
		72	0				72	5.6															4	80.5									4	129.2															72
																							5	26.2									5	88
		Time	Serum concentration				Time	Serum concentration															6	3.6									6	51.5
		(h)	(ng/mL)				(h)	(ng/mL)															24	0									24	0
		0	0				0	0
		0.25	0				0.25	55.1
		0.5	0				0.5	27.9
		1	0				1	286.7
		2	56.8				2	5.1
		3	0				3	9
		4	387.4				4	144
		5	191.5				5	103.4
		6	72.3				6	253.9
		24	0				24	15
		48	0				48	7.2
		72	0				72	0
[truncated: 6 more columns]

## Sheet: Data S6
		Figure 6A										Figure 6B										Figure 6C										Figure 6D					Figure 6E					Figure 6F
		Time (days)	Concentration (mg/g)									Time (days)	Concentration (mg/g)									Temperature (℃)	Concentration (mg/g)									Time	Serum concentration				Time	Serum concentration				AUC (ug*h/ml)
			Top			Bottom							Top			Bottom							Top			Bottom						(h)	(ng/mL)				(h)	(ng/mL)				Aqueous solution	Oleopaste
		1	188.03	181.284	202.517	178	175.7	194				1	166.728	167.483	163.834	171.549	162.57	194.513				4	226.321	188.368	206.774	205.571	179.049	208.293				0	0				0	0				13.8	25.8
		2	177.03	161.12	137.776	187.6	199.2	181				2	180.535	153.404	180.464	201.013	176.699	171.005				60	206.221	187.912	193.889	188.302	197.316	201.345				0.25	0				0.25	0				28.9	24
		5	192.494	170.553	213.21	182.3	190.9	171.9				5	186.556	182.663	183.152	191.49	182.585	171.236														0.5	22.1				0.5	0				25.7	19.9
		12	245.292	200.917	155.417	180.7	181.9	194.9				12	159.063	172.381	152.266	156.733	141.676	166.594														1	46.8				1	0
		30	193.054	212.448	186.214	171.5	166.8	168.6				30	175.615	158.39	152.725	175.824	176.629	162.24														2	117.2				2	11.6
																																3	130.8				3	224.9
																																4	511.6				4	2448.8
																																5	849.4				5	2174.7
																																6	767.5				6	1428.8
																																24	218.1				24	299.3
																																48	19.2				48	94.2
																																Time	Serum concentration				Time	Serum concentration
																																(h)	(ng/mL)				(h)	(ng/mL)
																																0	0				0	0
																																0.25	0				0.25	13.3
																																0.5	27				0.5	43.1
																																1	58.6				1	76
																																2	97.9				2	123.3
																																3	105.7				3	121.3
																																4	259.2				4	1894.1
																																5	2680.1				5	2047.1
																																6	1931.6				6	1666.7
																																24	322.2				24	152.1
																																48	52.9				48	60.8
																																Time	Serum concentration				Time	Serum concentration
																																(h)	(ng/mL)				(h)	(ng/mL)
																																0	0				0	0
																																0.25	0				0.25	0
																																0.5	0				0.5	0
																																1	0				1	0
																																2	0				2	0
																																3	177.6				3	792.6
																																4	1804.5				4	1399.5
																																5	1896.7				5	1481.7
																																6	1510.3				6	1207.4
																																24	338				24	194.8
																																48	32.1				48	54.7

## Sheet: Data S7
		Figure 7D							Figure 7E
		Sample	Dimension 1	Dimension 2	Thickness				Sample	Dimension 1	Dimension 2	Thickness
		Cottonseed oil+ Beeswax 3%	-0.18	-0.51	Thin yogurt				Cottonseed oil+ Beeswax 3%	-0.18	-0.09	Thin yogurt
		Cottonseed oil+ Beeswax 5%	-0.22	-0.48	Yogurt pudding				Cottonseed oil+ Beeswax 5%	0.66	-0.31	Yogurt pudding
		Safflower oil+ Beeswax 3%	-0.35	-0.82	Thin yogurt				Safflower oil+ Beeswax 3%	-0.22	-0.44	Thin yogurt
		Safflower oil+ Beeswax 5%	-0.07	-0.49	Yogurt pudding				Safflower oil+ Beeswax 5%	1	-0.31	Yogurt pudding
		Sesame seed oil+ Beeswax 4%	1	-0.09	Thin yogurt				Sesame seed oil+ Beeswax 4%	-0.28	-0.13	Thin yogurt
		Safflower oil+ Carnauba wax 1%	-0.31	1	Thickened beverage				Safflower oil+ Carnauba wax 1%	-0.78	-0.3	Thickened beverage
		Safflower oil+ Carnauba wax 3%	-0.25	0.64	Thicker syrup				Safflower oil+ Carnauba wax 3%	-0.1	0.61	Thicker syrup
		Soybean oil+ Carnauba wax 3%	-0.16	0.53	Thicker syrup				Soybean oil+ Carnauba wax 3%	0.19	1	Thicker syrup
		Sesame seed oil+ Beeswax 3%	0.54	0.23	Thicker syrup				Sesame seed oil+ Beeswax 3%	-0.3	-0.04	Thicker syrup

## Sheet: Data S8
		Figure 8B							Figure 8C								Figure 8D
			% dose dispensed							Amount of dose dispensed (g)							Amount of dose dispensed (g)
			Voluteer 1	Voluteer 2	Voluteer 3					Pocket 1	Pocket 2	Pocket 3	Pocket 4				Volunteer 1	Volunteer 2	Volunteer 3
		Trial 1	61.4429	64.924	70.0329				Volunteer 1	2.3	2.6	2.6	2.6				10.1	9.5	10.3
		Trial 2	61.0832	77.4437	58.3239					2.5	2.4	2.4	2.5				9.8	9.7	9.8
		Trial 3	65.2607	65.3713	56.576					2.3	2.2	2.4	2.4				9.3	8.6	9.6
		Trial 4	65.8496	65.1042	65.9075				Volunteer 2	2.3	2.4	2.2	2.6
										2.3	2.5	2.4	2.5
										2.8	2.5	1.7	1.6
									Volunteer 3	2.5	2.3	2.9	2.6
										2.2	2.5	2.6	2.5
										2.6	2.5	2.3	2.2
